# Supplementary material for: The Role of Adolescents’ Personal and Social Resources in Achieving Desired Emotional and Behavioral Outcomes during an Anxiety-Provoking Pandemic Outbreak
Source: Int J Environ Res Public Health. 2021 Jun 10;18(12):6280. doi: 10.3390/ijerph18126280 (PMC8296054; doi:10.3390/ijerph18126280)
Supplement: Supplementary file 1 [file ijerph-18-06280-s001.zip]

Archive with 1 entries (1 files):
- ijerph-1217765-supplementary.pdf
